# Supplementary material for: Identifying novel biomarkers through data mining—A realistic scenario?
Source: Proteomics Clin Appl. 2015 Jan 12;9(3-4):437–43. doi: 10.1002/prca.201400107 (PMC4833187; doi:10.1002/prca.201400107)
Supplement: Supplementary file 1 — Table [file PRCA-9-437-s001.xlsx]

## Sheet: experiment_list-updated
AnnouncementDate	Publication	Instrument	Repository	Title	Species	id	LabHead	PSubmitter	Type
2014-08-28	<a href="http://www.ncbi.nlm.nih.gov/pubmed/24954659">Parry et al. (2014)</a>	LTQ Orbitrap	PRIDE	Preterm birth CVF proteomics discovery	Homo sapiens	PXD001268	Ian A Blair	Suhong Zhang	Development
2014-08-26	<a href="http://www.ncbi.nlm.nih.gov/pubmed/25150443">Sedic et al. (2014)</a>	Synapt MS	PRIDE	Label-free mass spectrometry-based profiling of urinary proteins and metabolites for non-invasive diagnosis of idiopathic nephrotic syndrome in children	Homo sapiens	PXD000765	Sandra Kraljevic Pavelic	Hans Vissers	Disease
2014-08-20	<a href="http://www.ncbi.nlm.nih.gov/pubmed/25040305">Chen et al. (2014)</a>	Q-Tof Premier	PRIDE	Endogenous S-nitrosoproteome in colorectal cancer patients	Homo sapiens	PXD000467	NA	Yi-Ju Chen	Cancer
2014-08-19	Worboys, et al.	TSQ Vantage	PeptideAtlas	Systematic evaluation of quantotypic peptides for targeted analysis of the human kinome (Worboys, et al.)	Homo sapiens	PXD001235	Claus Jorgensen	Jonathan Worboys	Tissue
2014-08-19	Waldemarson, et al. (submitted)	TSQ Vantage	PeptideAtlas	SRM analysis of breast tumor samples (Waldemarson, et al)	Homo sapiens	PXD001233	Peter James	Sofia Waldemarson	Cancer
2014-08-19	no publication	6410 Triple Quadrupole LC/MS	PeptideAtlas	Biomarkers for cervical cancer. Validation. (Alexander, et al. submitted)	Homo sapiens	PXD001234	Rainer Bischoff	Alexander Boichenko	Cancer
2014-08-18	no publication	TSQ Vantage	PeptideAtlas	DNA-repair enzymes measure before and after gamma-irradiation of breast cancer-derived cell lines (James, et al.)	Homo sapiens	PXD001228	Peter James	Paolo Cifani	Cancer
2014-08-18	<a href="http://www.ncbi.nlm.nih.gov/pubmed/24997998">Sangar et al. (2014)</a>	6490 Triple Quadrupole LC/MS	PeptideAtlas	Effects of EGFR, EGFRvIII, PTEN on invasion-promoting proteins secreted by glioblastoma cells (Sangar et al. 2014)	Homo sapiens	PXD001230	Dr Nathan D Price	Vineet Sangar	Cancer
2014-08-18	Lacroix, et al. (submitted)	QTRAP 5500	PeptideAtlas	Clinical validation of potential urinary biomarkers of UPJ obstruction in newborns (Lacroix et al.)	Homo sapiens	PXD001231	B. Monsarrat	Anne Gonzalez de Peredo	Disease
2014-08-13	Dataset with its publication pending	LTQ Orbitrap Velos	PRIDE	secretome study for human hepatic model during entamoeba invasion	Homo sapiens , Entamoeba histolytica HM-1:IMSS-A, Bos taurus	PXD000893	Nancy Guillen	gagan jhingan	Disease
2014-08-13	<a href="http://www.ncbi.nlm.nih.gov/pubmed/24895378">Kim et al. (2014)</a>	LTQ Orbitrap XL; LTQ Orbitrap Elite	PRIDE	Metastatic pancreatic cancer signaling	Homo sapiens	PXD000750	Min-Sik Kim	Akhilesh Pandey	Cancer
2014-08-11	<a href="http://www.ncbi.nlm.nih.gov/pubmed/24995952">Zhang et al. (2014)</a>	LTQ FT	PRIDE	SILAC-based Quantitative Proteomic Analysis of Secretome between Activated and Reverted Hepatic Stellate Cells	Homo sapiens	PXD000773	Ying Jiang	Hongyu Zhang	Tissue
2014-08-08	<a href="http://www.ncbi.nlm.nih.gov/pubmed/25097467">Murthy et al. (2014)</a>	LTQ Orbitrap Velos	PRIDE	Proteomic analysis of human vitreous humor	Homo sapiens	PXD000957	Akhilesh Pandey	Akhilesh Pandey	Cancer
2014-08-05	<a href="http://www.ncbi.nlm.nih.gov/pubmed/25038066">Guldbrandsen et al. (2014)</a>	LTQ Orbitrap; instrument model: LTQ-Orbitrap	PRIDE	CSF proteome mapping: Human plasma LC-MS/MS, Part 7	Homo sapiens	PXD000657	NA	Astrid Guldbrandsen	Tissue
2014-08-04	<a href="http://www.ncbi.nlm.nih.gov/pubmed/25038066">Guldbrandsen et al. (2014)</a>	LTQ Orbitrap; instrument model: LTQ-Orbitrap	PRIDE	CSF proteome mapping: Human cerebrospinal fluid LC-MS/MS, Part 1	Homo sapiens	PXD000651	NA	Astrid Guldbrandsen	Tissue
2014-08-04	<a href="http://www.ncbi.nlm.nih.gov/pubmed/25038066">Guldbrandsen et al. (2014)</a>	LTQ Orbitrap; instrument model: LTQ-Orbitrap	PRIDE	CSF proteome mapping: Human cerebrospinal fluid LC-MS/MS, Part 5	Homo sapiens	PXD000655	NA	Astrid Guldbrandsen	Tissue
2014-08-04	<a href="http://www.ncbi.nlm.nih.gov/pubmed/25080971">Yang et al. (2014)</a>	LTQ Orbitrap; instrument model: LTQ Orbitrap	PRIDE	SILAC analysis of PDGF-treated primary bladder smooth muscle cells	Homo sapiens	PXD000624	NA	Wei Yang	Tissue
2014-08-04	<a href="http://www.ncbi.nlm.nih.gov/pubmed/25038066">Guldbrandsen et al. (2014)</a>	LTQ Orbitrap; instrument model: LTQ-Orbitrap	PRIDE	CSF proteome mapping: Human cerebrospinal fluid LC-MS/MS, Part 2	Homo sapiens	PXD000652	NA	Astrid Guldbrandsen	Tissue
2014-08-04	<a href="http://www.ncbi.nlm.nih.gov/pubmed/25038066">Guldbrandsen et al. (2014)</a>	LTQ Orbitrap; instrument model: LTQ-Orbitrap	PRIDE	CSF proteome mapping: Human Plasma LC-MS/MS, Part 6	Homo sapiens	PXD000656	NA	Astrid Guldbrandsen	Tissue
2014-08-04	<a href="http://www.ncbi.nlm.nih.gov/pubmed/25038066">Guldbrandsen et al. (2014)</a>	LTQ Orbitrap; instrument model: LTQ-Orbitrap	PRIDE	CSF proteome mapping: Human cerebrospinal fluid LC-MS/MS, Part 4	Homo sapiens	PXD000654	NA	Astrid Guldbrandsen	Tissue
2014-08-04	<a href="http://www.ncbi.nlm.nih.gov/pubmed/25038066">Guldbrandsen et al. (2014)</a>	LTQ Orbitrap; instrument model: LTQ-Orbitrap	PRIDE	CSF proteome mapping: Human cerebrospinal fluid LC-MS/MS, Part 3	Homo sapiens	PXD000653	NA	Astrid Guldbrandsen	Tissue
2014-07-31	<a href="http://www.ncbi.nlm.nih.gov/pubmed/24889196">van der Post & Hansson (2014)</a>	LTQ Orbitrap	PRIDE	Membrane proteomis profile along human colon	Homo sapiens	PXD000987	Gunnar C Hansson	S.S van der Post	Tissue
2014-07-22	<a href="http://www.ncbi.nlm.nih.gov/pubmed/25047258">Ternent et al. (2014)</a>	LTQ Orbitrap Velos	PRIDE	Discovery of cerebrospinal fluid new biomarkers for meningitis in children	Homo sapiens , Streptococcus pneumoniae (strain ATCC BAA-255 / R6)	PXD000764	Rob Beynon	Da Qi	Disease
2014-07-22	<a href="http://www.ncbi.nlm.nih.gov/pubmed/25034945">Padden et al. (2014)</a>	LTQ Orbitrap; instrument model: LTQ Orbitrap	PRIDE	Identification of novel biomarker candidates for the immunohistochemical diagnosis of cholangiocellular carcinoma - LC-MS Part	Homo sapiens	PXD000534	NA	Julian Uszkoreit	Cancer
2014-07-16	<a href="http://www.ncbi.nlm.nih.gov/pubmed/24990792">Uechi et al. (2014)</a>	LTQ Orbitrap Velos	PRIDE	Basement Membranes from Human Retinal Blood Vessels, Inner Limiting Membranes, and Lens Capsules	Homo sapiens	PXD001025	Guy T. Uechi	Guy Uechi	Tissue
2014-07-10	<a href="http://www.ncbi.nlm.nih.gov/pubmed/23463621">Brandi et al. (2013)</a>	instrument model: nano HPLC Chip Ion Trap	PRIDE	Nano HPLC Chip Ion Trap MS/MS of human pancreatic cancer cells	Homo sapiens	PXD000119	NA	Daniela Cecconi	Cancer
2014-07-09	Dataset with its publication pending	TripleTOF 5600	PRIDE	Differentially embedded glioblastoma tumor protein quantitation	Homo sapiens	PXD001038	Forest M White	Hannah Johnson	Cancer
2014-07-01	Dataset with its publication pending	Q Exactive	PRIDE	Proteomics of TGF beta signaling	Homo sapiens	PXD000496	NA	Mario Oroshi	Immunology
2014-06-30	Dataset with its publication pending	LTQ Orbitrap; instrument model: LTQ-Orbitrap	PRIDE	Proteome Changes Induced by Imatinib and Novel Imatinib Derivatives in K562 Human Chronic Myeloid Leukemia Cells	Homo sapiens	PXD000216	NA	Pieter-Jan De Bock	Cancer
2014-06-27	Dataset with its publication pending	LTQ Orbitrap	MassIVE	Extracellular Matrix Signatures of Human Primary Metastatic Colon Cancers and their Liver Metastases	Homo sapiens	PXD001092	Steven A. Carr	Karl Clauser	Cancer
2014-06-24	<a href="http://www.ncbi.nlm.nih.gov/pubmed/24135919">Balbin et al. (2013)</a>	LTQ Velos	PRIDE	Reconstructing targetable pathways in lung cancer by integrating diverse omics data	Homo sapiens	PXD000439	NA	Damian Fermin	Cancer
2014-06-09	<a href="http://www.ncbi.nlm.nih.gov/pubmed/24684205">Edelmann et al. (2014)</a>	LTQ Orbitrap	PRIDE	Systems Biology Proteomic Analysis of Cerebral Cavernous Malformation	Homo sapiens	PXD000362	NA	Sompop Bencharit	Development
2014-06-05	<a href="http://www.ncbi.nlm.nih.gov/pubmed/24274931">Martins-de-Souza et al. (2014)</a>	LTQ Orbitrap	PRIDE	Proteome of the Human Corpus Callosum	Homo sapiens	PXD000547	Daniel Martins-de-Souza	Daniel Martins-de-Souza	Tissue
2014-06-05	<a href="http://www.ncbi.nlm.nih.gov/pubmed/24274931">Martins-de-Souza et al. (2014)</a>	LTQ Orbitrap	PRIDE	Proteome analyses of the human anterior temporal lobe	Homo sapiens	PXD000548	Daniel Martins-de-Souza	Daniel Martins-de-Souza	Tissue
2014-06-04	<a href="http://www.ncbi.nlm.nih.gov/pubmed/25093596">Britze et al. (2014)</a>	LTQ Orbitrap; instrument model: LTQ Orbitrap	PRIDE	Large scale proteomics of cholesteatoma	Homo sapiens	PXD000457	NA	Johan Palmfeldt	Cancer
2014-06-03	<a href="http://www.ncbi.nlm.nih.gov/pubmed/24905578">SchÃ¶ndorf et al. (2014)</a>	LTQ Orbitrap Elite	PRIDE	iPSC-derived neurons from GBA1-associated Parkinson's disease patients show autophagic/lysosomal dysfunction and impaired calcium homeostasis	Homo sapiens	PXD000866	Michela Deleidi	Fiona McAllister	Disease
2014-05-29	Dataset with its publication pending	TripleTOF 5600	PRIDE	Insight into the protein composition of immunoglobulin light chain deposits of eyelid, orbital, and conjunctival amyloidosis.	Homo sapiens	PXD000743	Jan J. Enghild	Nadia Sukusu Nielsen	Disease
2014-05-27	<a href="http://www.ncbi.nlm.nih.gov/pubmed/24846694">Poulsen et al. (2014)</a>	TripleTOF 5600	PRIDE	Proteomics of Fuchsâ€™ Endothelial Corneal Dystrophy indicate altered assembly and modulation of the extracellular matrix in Descemetâ€™s membrane	Homo sapiens	PXD000746	Jan Johannes Enghild	Ebbe Toftgaard Poulsen	Disease
2014-05-22	<a href="http://www.ncbi.nlm.nih.gov/pubmed/24702127">Shevchuk et al. (2014)</a>	LTQ Orbitrap Velos	PRIDE	HOPE-fixation of lung tissue allows retrospective proteome and phosphoproteome studies	Homo sapiens	PXD000836	Lothar JÃ¤nsch	Olga Shevchuk	Tissue
2014-05-12	<a href="http://www.ncbi.nlm.nih.gov/pubmed/24804581">Giansanti et al. (2014)</a>	LTQ Orbitrap; LCQ Classic; LTQ Orbitrap Velos; LTQ Orbitrap Elite; TripleTOF 5600	PRIDE	Probing tyrosine kinase inhibitors specificity	Homo sapiens	PXD000681	Albert J.R. Heck	Piero Giansanti	Treatment
2014-05-07	<a href="http://www.ncbi.nlm.nih.gov/pubmed/24769233">Chiasserini et al. (2014)</a>	Q Exactive	PRIDE	Proteomics of cerebrospinal fluid microvesicles	Homo sapiens	PXD000608	NA	D Chiasserini	Tissue
2014-05-07	<a href="http://www.ncbi.nlm.nih.gov/pubmed/24748380">Yang et al. (2014)</a>	LTQ Orbitrap Velos	PRIDE	Human oral cancer brush biopsy iTRAQ	Homo sapiens	PXD000807	Timothy Jon Griffin	Tim Griffin	Cancer
2014-04-25	<a href="http://www.ncbi.nlm.nih.gov/pubmed/24722184">Azimi et al. (2014)</a>	LTQ Orbitrap Velos	PRIDE	Melanoma metastases: association between S100A13 expression and chemotherapy resistance	Homo sapiens	PXD000928	Janne LehtiÃ¶	Maria Pernemalm	Cancer
2014-04-24	<a href="http://www.ncbi.nlm.nih.gov/pubmed/24469811">Lavinder et al. (2014)</a><a href="http://www.ncbi.nlm.nih.gov/pubmed/24684310">Boutz et al. (2014)</a>	LTQ Orbitrap Velos	PRIDE	Proteomic identification of anti-tetanus toxoid antibodies from human serum (HD1)	Homo sapiens	PXD000917	Edward Marcotte	Daniel Boutz	Treatment
2014-04-23	<a href="http://www.ncbi.nlm.nih.gov/pubmed/24741114">Liu et al. (2014)</a>	TripleTOF 5600	PRIDE	Glycoprotein Signatures for Aggressive Prostate Cancer via SWATH mass spectrometry	Homo sapiens	PXD000704	Ruedi Aebersold	Yansheng Liu	Cancer
2014-04-15	<a href="http://www.ncbi.nlm.nih.gov/pubmed/24699806">Dallas et al. (2014)</a>	6520 Quadrupole Time-of-Flight LC/MS	PRIDE	Human milk and gastric peptidomics	Homo sapiens	PXD000688	David Dallas	David Dallas	Tissue
2014-04-15	<a href="http://www.ncbi.nlm.nih.gov/pubmed/24675778">Alberio et al. (2014)</a>	Synapt MS	PRIDE	Mitochondrial proteomics investigation of a cellular model of impaired dopamine homeostasis, an early step in Parkinson's disease pathogenesis	Homo sapiens	PXD000838	Andrea Urbani	Luisa Pieroni	Disease
2014-04-14	<a href="http://www.ncbi.nlm.nih.gov/pubmed/23957277">Liu et al. (2013)</a>	Xevo TQ-S	PeptideAtlas	Quantitative microdissected breast cancer analysis (Liu, et al.)	Homo sapiens	PXD000291		Ning Qing Liu	Cancer
2014-04-14	<a href="http://www.ncbi.nlm.nih.gov/pubmed/24597967">Chen et al. (2014)</a>	4000 QTRAP	PeptideAtlas	MRM dataset of 185 one hit wonders in human liver	Homo sapiens	PXD000648	Pengyuan Yang	Chen Chen	Tissue
2014-04-11	<a href="http://www.ncbi.nlm.nih.gov/pubmed/24425749">Casado et al. (2014)</a>	LTQ Orbitrap; instrument model: LTQ Orbitrap	PRIDE	Environmental stress affects the activity of metabolic and growth factor signaling networks and induces autophagy markers in breast cancer cell lines	Homo sapiens	PXD000472	NA	Pedro Casado-Izquierdo	Cancer
2014-04-07	<a href="http://www.ncbi.nlm.nih.gov/pubmed/24668886">Jin et al. (2014)</a>	Synapt MS	PRIDE	Native protein mapping and visualization of protein interactions in human plasma high-density lipoprotein by 2-DE and LC-MS/MS	Homo sapiens	PXD000852	Ya Jin	Ya Jin	Tissue
2014-04-03	<a href="http://www.ncbi.nlm.nih.gov/pubmed/24567419">Uzozie et al. (2014)</a>	instrument model: LTQ Orbitrap Velos; LTQ Orbitrap Velos	PRIDE	Proteomic profiling of colorectal adenomas	Homo sapiens	PXD000445	PD Dr. Giancarlo Marra	Anuli Uzozie	Cancer
2014-04-02	<a href="http://www.ncbi.nlm.nih.gov/pubmed/24687888">Kume et al. (2014)</a>	LTQ Orbitrap	PRIDE	Membrane proteomic analysis of colorectal cancer tissue	Homo sapiens	PXD000851	Takeshi Tomonaga	Hideaki Kume	Cancer
2014-04-02	<a href="http://www.ncbi.nlm.nih.gov/pubmed/24648465">Rajeeve et al. (2014)</a>	LTQ Orbitrap; instrument model: LTQ Orbitrap	PRIDE	System-level analysis of cancer and stomal cell specific proteomes reveals extensive reprogramming of phosphorylation networks by tumor microenvironment	Homo sapiens , Mus musculus	PXD000218	NA	Vinothini Rajeeve	Cancer
2014-03-18	no publication	4000 Q-Trap	PeptideAtlas	MRM qualifcation of secreted proteins differentially expressed in Brucella-infected macrophage cells vs non-infected macrophage cells	Homo sapiens	PXD000840	Eustache Paramithiotis	Eustache Paramithiotis	Disease
2014-03-18	no publication	QTRAP 5500	PeptideAtlas	MRM qualification of serum protein biomarkers differentially expressed in Active Tuberculosis in HIV- and HIV+ Individuals (Brazil)	Homo sapiens	PXD000842	Eustache Paramithiotis	Eustache Paramithiotis	Disease
2014-03-18	no publication	QTRAP 5500	PeptideAtlas	MRM Qualification of Biomarkers of Immunogenicity and Response Prediction of Influenza A H5N1 Vaccine	Homo sapiens	PXD000831	Eustache Paramithiotis	Eustache Paramithiotis	Disease
2014-03-18	Unpublished	4000 Q-Trap	PeptideAtlas	MRM qualifcation of serum protein biomarkers for brucellosis treatment	Homo sapiens	PXD000824	Eustache Paramithiotis	Eustache Paramithiotis	Disease
2014-03-18	<a href="http://www.ncbi.nlm.nih.gov/pubmed/22786679">HÃ¼ttenhain et al. (2012)</a>	TSQ Vantage	PeptideAtlas	Human CAP urine (Huettenhain et al.)	Homo sapiens	PXD000846	Ruedi Aebersold	Ruth HÃ¼ttenhain	Cancer
2014-03-18	no publication	QTRAP 5500	PeptideAtlas	MRM qualification of serum proteinMRM qualification of serum protein biomarkers differentially expressed in Active Tuberculosis in HIV- and HIV+ Individuals (South Africa center)	Homo sapiens	PXD000826	Eustache Paramithiotis	Eustache Paramithiotis	Disease
2014-03-18	no publication	4000 Q-Trap	PeptideAtlas	UVic top 45 plasma 2008 (Letarte)	Homo sapiens	PXD000844	Ruedi Aebersold	Terry Farrah	Tissue
2014-03-18	no publication	QTRAP 5500	PeptideAtlas	MRM Qualification of Biomarkers of Immunogenicity and Response Prediction of Influenza A H1N1 Vaccine	Homo sapiens	PXD000832	Eustache Paramithiotis	Eustache Paramithiotis	Disease
2014-03-18	no publication	QTRAP 5500	PeptideAtlas	MRM qualification of serum protein biomarkers differentially expressed in Active Tuberculosis in HIV- and HIV+ Individuals (US)	Homo sapiens	PXD000841	Eustache Paramithiotis	Eustache Paramithiotis	Disease
2014-03-18	<a href="http://www.ncbi.nlm.nih.gov/pubmed/24274035">Ahn et al. (2014)</a>	LTQ Orbitrap; instrument model: LTQ Orbitrap	PRIDE	Lung cancer and Normal Lung Tissue LC-MS/MS	Homo sapiens	PXD000603	NA	Je-Yoel Cho	Cancer
2014-03-18	no publication	QTRAP 5500	PeptideAtlas	MRM Verification of serum protein biomarkers for brucellosis treatment	Homo sapiens	PXD000825	Eustache Paramithiotis	Eustache Paramithiotis	Treatment
2014-03-18	no publication	4000 Q-Trap	PeptideAtlas	MRM qualifcation of secreted proteins in Brucella-infected/non-infected trophoblast cell lines	Homo sapiens	PXD000833	Eustache Paramithiotis	Eustache Paramithiotis	Disease
2014-03-18	no publication	QTRAP 5500	PeptideAtlas	MRM verification of serum protein biomarkers differentially expressed in Active Tuberculosis in HIV- and HIV+ Individuals (All centers - part 2)	Homo sapiens	PXD000827	Eustache Paramithiotis	Eustache Paramithiotis	Disease
2014-03-18	no publication	QTRAP 5500	PeptideAtlas	MRM qualification of plasma/serum protein biomarkers for progression from MTB infection to disease	Homo sapiens	PXD000830	Eustache Paramithiotis	Eustache Paramithiotis	Disease
2014-03-18	no publication	QTRAP 5500	PeptideAtlas	MRM verification of plasma/serum protein biomarkers for progression from MTB infection to disease	Homo sapiens	PXD000829	Eustache Paramithiotis	Eustache Paramithiotis	Disease
2014-03-18	no publication	QTRAP 5500	PeptideAtlas	MRM verification of serum protein biomarkers differentially expressed in Active Tuberculosis in HIV- and HIV+ Individuals (All centers - part 1)	Homo sapiens	PXD000843	Eustache Paramithiotis	Eustache Paramithiotis	Disease
2014-03-17	<a href="http://www.ncbi.nlm.nih.gov/pubmed/24597989">D'Aguanno et al. (2014)</a>	micrOTOF II	PRIDE	Colon cancer stem cell over-expressing ï„Np63Î±	Homo sapiens	PXD000769	Prof. Andrea Urbani	Simona D'Aguanno	Cancer
2014-03-17	<a href="http://www.ncbi.nlm.nih.gov/pubmed/24597989">D'Aguanno et al. (2014)</a>	micrOTOF II	PRIDE	Colon cancer stem cell over-expressing TAp63Î±	Homo sapiens	PXD000768	Prof. Andrea Urbani	Simona D'Aguanno	Cancer
2014-03-12	<a href="http://www.ncbi.nlm.nih.gov/pubmed/24596151">Ly et al. (2014)</a>	LTQ Orbitrap Velos; Q Exactive	PRIDE	A Proteomic Chronology of Gene Expression through the Cell Cycle in Human Myeloid Leukemia Cells.	Homo sapiens	PXD000678	Prof Angus Lamond	Vackar Afzal	Cancer
2014-03-06	<a href="http://www.ncbi.nlm.nih.gov/pubmed/24549006">Zufferey et al. (2014)</a>	LTQ Orbitrap Velos	PRIDE	Characterization of the proteome of human blood platelet sercretory granules using gas-phase fractionation (GPF)	Homo sapiens	PXD000618	Pierre Fontana	Pierre Fontana	Tissue
2014-03-03	<a href="http://www.ncbi.nlm.nih.gov/pubmed/23948706">Ulrich et al. (2013)</a>	LTQ Orbitrap; instrument model: LTQ-Orbitrap	PRIDE	Human Uterine Smooth Muscle S-nitrosoproteome	Homo sapiens	PXD000226	NA	Craig Ulrich	Tissue
2014-02-24	<a href="http://www.ncbi.nlm.nih.gov/pubmed/24555563">Lange et al. (2014)</a>	LTQ Orbitrap	PRIDE	Erythrocyte Proteome & Terminome	Homo sapiens	PXD000434	NA	Philipp Lange	Tissue
2014-02-18	<a href="http://www.ncbi.nlm.nih.gov/pubmed/24534090">Kustatscher et al. (2014)</a>	LTQ Orbitrap; LTQ Orbitrap Velos	PRIDE	Proteomics dataset for interphase chromatin probabilities	Homo sapiens	PXD000493	Juri Rappsilber	Georg Kustatscher	Tissue
2014-02-13	Dataset with its publication pending	LTQ Orbitrap Velos	PRIDE	Human CSF LC-MS	Homo sapiens	PXD000401	NA	Elise Aasebo	Tissue
2014-02-11	<a href="http://www.ncbi.nlm.nih.gov/pubmed/24498411">Kjellin et al. (2014)</a>	LTQ Orbitrap	PRIDE	Differentially expressed proteins in benign and malignant adrenocortical tumors	Homo Sapiens	PXD000604	NA	Hanna Kjellin	Cancer
2014-02-07	<a href="http://www.ncbi.nlm.nih.gov/pubmed/24501219">van den Biggelaar et al. (2014)</a>	LTQ Orbitrap Elite	PRIDE	Quantitative phosphoproteomics unveils temporal dynamics of thrombin signaling in human endothelial cells	Homo sapiens	PXD000597	Sara Zanivan	Sara Zanivan	Tissue
2014-02-03	<a href="http://www.ncbi.nlm.nih.gov/pubmed/23640497">Wijten et al. (2013)</a>	instrument model: LTQ Orbitrap Velos; LTQ Orbitrap Velos	PRIDE	High precision platelet releasate definition by quantitative reversed protein profiling	Homo sapiens	PXD000072	NA	Patrick Wijten	Tissue
2014-01-30	<a href="http://www.ncbi.nlm.nih.gov/pubmed/22986220">Kim et al. (2012)</a>	LTQ Orbitrap	PRIDE	Identification of differentially expressed proteins in direct expressed prostatic secretions of men with organ-confined versus extracapsular prostate cancer.	Homo sapiens	PXD000400	NA	Thomas Kislinger	Cancer
2014-01-29	<a href="http://www.ncbi.nlm.nih.gov/pubmed/24449343">Licker et al. (2014)</a>	LTQ Orbitrap Velos	PRIDE	Human substantia nigra proteome dataset	Homo sapiens	PXD000427	NA	L Virginie	Tissue
2014-01-29	Dataset with its publication pending	LTQ Orbitrap Velos; Q Exactive; maXis	PRIDE	Human dental calculus LC-MS/MS	Homo sapiens , Ovis, Bos taurus	PXD000412	Christina G Warinner	Christina Warinner	Tissue
2014-01-29	<a href="http://www.ncbi.nlm.nih.gov/pubmed/24313913">Tsai et al. (2014)</a>	instrument model: TT5600	PRIDE	Sequential Phosphoproteomic Enrichment by Complementary Metal-directed Immobilized Metal Ion Affinity Chromatography: Case Study on Kinase Substrate Mapping in Human Lung Cancer Tissue	Homo sapiens	PXD000314	NA	Chia-Feng Tsai	Cancer
2014-01-29	<a href="http://www.ncbi.nlm.nih.gov/pubmed/24436469">Byron et al. (2014)</a>	LTQ Orbitrap Velos	PRIDE	Human glomerular cell-derived extracellular mantrix	Homo sapiens	PXD000643	NA	Rachel Lennon	Cancer
2014-01-28	<a href="http://www.ncbi.nlm.nih.gov/pubmed/24453208">Zhang et al. (2014)</a>	LTQ Orbitrap Elite	PRIDE	Super-SILAC analysis of human lung primary tumor-derived xenografts LC-MS/MS	Homo sapiens	PXD000438	NA	Wen Zhang	Cancer
2014-01-28	<a href="http://www.ncbi.nlm.nih.gov/pubmed/23991666">Ueda et al. (2013)</a>	instrument model: LTQ-Orbitrap-Velos	PRIDE	QUEST-MS for plasma biomarkers complementing the specificity of PSA test	Homo sapiens	PXD000383	NA	Koji Ueda	Cancer
2014-01-23	<a href="http://www.ncbi.nlm.nih.gov/pubmed/24434149">Sinha et al. (2014)</a>	Q Exactive	PRIDE	In-depth proteomic analyses of ovarian cancer cell line exosomes reveals differential enrichment of functional categories compared to the NCI 60 proteome.	Homo sapiens	PXD000695	Thomas Kislinger	Thomas Kislinger	Cancer
2014-01-22	<a href="http://www.ncbi.nlm.nih.gov/pubmed/24436468">Lennon et al. (2014)</a>	LTQ Orbitrap Velos	PRIDE	Human glomerular extracellular matrix analysed by LC-MSMS	Homo sapiens	PXD000456	NA	Rachel Lennon	Tissue
2014-01-17	Dataset with its publication pending	autoflex; LTQ Orbitrap Elite	PRIDE	Differential proteomics-based identification by MALDI-MSMS and nLC-MSMS of biomarkers in serum of patients with glaucoma	Homo sapiens	PXD000198	NA	Hector Gonzalez-Iglesias	Disease
2014-01-14	Dataset with its publication pending	LTQ Orbitrap Velos	PRIDE	Human pleural effusion LC-MSMS	Homo sapiens	PXD000531	NA	Filip Mundt	Tissue
2014-01-13	Dataset with its publication pending	LTQ Orbitrap	PRIDE	Human triple negative breast cancer tissues	Homo sapiens	PXD000260	NA	Ning Qing Liu	Cancer
2014-01-09	<a href="http://www.ncbi.nlm.nih.gov/pubmed/24667141">Rolland et al. (2014)</a>	LTQ Orbitrap XL	PRIDE	Global phosphoproteomic profiling reveals distinct signatures in B-cell non-Hodgkin lymphomas	Homo sapiens	PXD000658	NA	Damian Fermin	Cancer
2013-12-23	no publication	LTQ Orbitrap Velos	PeptideAtlas	Reprocessed: Proteomic and phosphoproteomic data of colorectal cancer tissues and cells for Chromosome-Centric Human Proteome Project	Homo sapiens	RPXD000669	Eric Deutsch	Zhi Sun	Cancer
2013-12-20	no publication	LTQ Orbitrap Velos	PeptideAtlas	Reprocessed: In-depth membrane proteomic study of breast cancer tissues	Homo sapiens	RPXD000665	Eric Deutsch	Zhi Sun	Cancer
2013-12-13	Dataset with its publication pending	instrument model: TripleTof 5600 AB Sciex	PRIDE	Comparison of phenotypically distinct lattice corneal dystrophies reveals similar plaque proteomes and suggests altered proteolytic turnover rates of the transforming growth factor beta-induced protein (TGFBIp)	Homo sapiens	PXD000307	NA	Ebbe Toftgaard Poulsen	Disease
2013-12-12	Dataset with its publication pending	LTQ Orbitrap Velos	PRIDE	Proteomic analysis of serum from Chikungunya patients	Homo sapiens	PXD000234	NA	Akhilesh Pandey	Disease
2013-12-05	<a href="http://www.ncbi.nlm.nih.gov/pubmed/24283986">Aquino et al. (2014)</a>	LTQ Orbitrap Velos	PRIDE	Shotgun Imaging Analyzer Gastric Cancer	Homo sapiens	PXD000584	NA	Paulo Carvalho	Cancer
2013-12-05	Li et al., submitted	QTRAP 5500	PeptideAtlas	Biomarker discovery for lung nodules	Homo sapiens	PXD000622	Paul Kearney	Lik Wee Lee	Cancer
2013-12-03	Dataset with its publication pending	LTQ Orbitrap	PRIDE	Mass spectrometry-based quantitative proteomics of whole cell lysate from breast cancer cell line MCF7 spiked with 57 protein standards	Homo Sapiens	PXD000578	NA	AnnSofi Sandberg	Cancer
2013-12-02	<a href="http://www.ncbi.nlm.nih.gov/pubmed/24400094">Zimman et al. (2014)</a>	LTQ Orbitrap	PRIDE	Phosphoproteomic analysis of platelets activated by pro-thrombotic oxidized phospholipids and thrombin	Homo sapiens	PXD000451	NA	Bjoern Titz	Tissue
2013-12-02	Dataset with its publication pending	LTQ Orbitrap Velos	PRIDE	Iloprost (2/5 nM) stimulated Platelets	Homo sapiens	PXD000242	NA	Florian Beck	Tissue
2013-11-27	<a href="http://www.ncbi.nlm.nih.gov/pubmed/24266786">Lichti et al. (2014)</a>	LTQ Orbitrap Elite	PRIDE	Integrated Chromosome 19 Transcriptomic and Proteomic Datasets Derived from Six Glioma-Derived Cancer Stem Cell Lines	Homo sapiens	PXD000563	NA	HL Liu	Cancer
2013-11-21	Dataset with its publication pending	LTQ Orbitrap	PRIDE	Phosphoproteomic Analysis of Lethal Castration Resistant Prostate Cancer Reveals Patient but not Metastatic Site Heterogeneity of Tyrosine Kinase Activation	Homo sapiens	PXD000238	NA	Nicholas Graham	Cancer
2013-11-18	Dataset with its publication pending	LTQ Orbitrap; instrument model: LTQ Orbitrap	PRIDE	LC-MS/MS of gingiva and Periodontal ligaments	Homo sapiens	PXD000387	NA	Kari Green	Tissue
2013-10-18	Dataset with its publication pending	LTQ Orbitrap Velos	PRIDE	Human breast cancer cell line LC-MS/MS	Homo sapiens	PXD000246	NA	Jacob Kennedy	Cancer
2013-10-16	<a href="http://www.ncbi.nlm.nih.gov/pubmed/23982161">Lichtman et al. (2013)</a>	LTQ Orbitrap Velos	PRIDE	Host-centric proteomics of stool	Homo sapiens , Mus musculus	PXD000240	NA	Joshua Lichtman	Tissue
2013-10-16	<a href="http://www.ncbi.nlm.nih.gov/pubmed/23982161">Lichtman et al. (2013)</a>	LTQ Orbitrap Velos	PRIDE	Host-centric proteomics of stool, part 2 of 2	Homo sapiens	PXD000506	NA	Joshua S. Lichtman	Tissue
2013-10-11	Dataset with its publication pending	TripleTOF 5600	PRIDE	Protein Expression Profile of PBMC from CA and OP patient samples	Homo sapiens	PXD000346	NA	Minlin Ou	Cancer
2013-09-27	<a href="http://www.ncbi.nlm.nih.gov/pubmed/23394617">Cho et al. (2013)</a>	LTQ Orbitrap; instrument model: LTQ Orbitrap	PRIDE	Amniocyte lysate proteome	Homo sapiens	PXD000385	NA	E Diamandis	Tissue
2013-09-12	Dataset with its publication pending	LTQ Orbitrap	PRIDE	Extracellular Matrix Proteome	Homo sapiens	PXD000386	NA	Christian Niehage	Tissue
2013-09-09	<a href="http://www.ncbi.nlm.nih.gov/pubmed/24007660">Salmon et al. (2013)</a>	LTQ FT	PRIDE	Human alveolar bone and dental cementum LC-MSMS	Homo sapiens	PXD000420	NA	Cristiane R. Salmon	Tissue
2013-08-28	<a href="http://www.ncbi.nlm.nih.gov/pubmed/24023061">Bai et al. (2013)</a>	LTQ Orbitrap	PRIDE	U1 Small Nuclear Ribonucleoprotein Complex and RNA Splicing Alterations in Alzheimer Disease	Homo sapiens	PXD000067	NA	Junmin Peng	Disease
2013-08-23	<a href="http://www.ncbi.nlm.nih.gov/pubmed/23957277">Liu et al. (2013)</a>	LTQ Orbitrap	PRIDE	Quantitative proteomic analysis of breast cancer tissues	Homo sapiens	PXD000278	NA	Ning Qing Liu	Cancer
2013-08-12	Dataset with its publication pending	instrument model: LTQFT	PRIDE	VHL Cancer	Homo sapiens	PXD000335	NA	Laszlo Prokai	Cancer
2013-08-02	<a href="http://www.ncbi.nlm.nih.gov/pubmed/23432411">Linde et al. (2013)</a>	LCQ Classic; Applied Biosystems instrument model	PRIDE	The conserved set of host proteins incorporated into HIV-1 virions suggests a common egress pathway in multiple cell types	Homo sapiens , Human immunodeficiency virus 1	PXD000064	NA	Ceereena Ubaida Mohien	Disease
2013-07-26	<a href="http://www.ncbi.nlm.nih.gov/pubmed/23249167">Nilsson et al. (2013)</a>	TSQ Vantage	PeptideAtlas	KLK assay for PCa plasma samples (Nilsson, et al.)	Homo sapiens	PXD000373	Gyorgy Marko-Varga	Akos Vegvari	Tissue
2013-07-24	<a href="http://www.ncbi.nlm.nih.gov/pubmed/23868472">Johansson et al. (2013)</a>	Agilent instrument model; 4800 Proteomics Analyzer; LTQ Orbitrap	PRIDE	Retinoic acid receptor alpha is associated with tamoxifen resistance in breast cancer	Homo sapiens	PXD000281	NA	Henrik J Johansson	Cancer
2013-07-24	<a href="http://www.ncbi.nlm.nih.gov/pubmed/23869555">Hu et al. (2013)</a>	instrument model: synapt G2 HDMS; MALDI Synapt G2 HDMS; instrument model: Q-TOF	PRIDE	Quantitative Proteomics of miR-148a in gastric cancer cells	Homo sapiens	PXD000190	NA	Chia-Wei Hu	Cancer
2013-07-23	Dataset with its publication pending	instrument model: Thermo Scientific LTQ Orbitrap Velos; LTQ Orbitrap Velos	PRIDE	The human islet of Langerhans proteome database	Homo sapiens	PXD000050	NA	Domitille Schvartz	Tissue
2013-07-18	<a href="http://www.ncbi.nlm.nih.gov/pubmed/23846697">Konvalinka et al. (2013)</a>	LTQ Orbitrap	PRIDE	Human kidney primary proximal tubule cell LC-MSMS	Homo sapiens	PXD000183	NA	Ana Konvalinka	Tissue
2013-07-09	<a href="http://www.ncbi.nlm.nih.gov/pubmed/23797974">Xiang et al. (2013)</a>	LTQ Orbitrap Velos	PRIDE	Proteomics analysis of human pericardial fluid	Homo sapiens	PXD000194	NA	fei xiang	Tissue
2013-07-02	<a href="http://www.ncbi.nlm.nih.gov/pubmed/22414580">Geiger et al. (2012)</a>	LTQ Orbitrap	PRIDE	Proteomic portrait of human breast cancer progression identifies novel prognostic markers	Homo sapiens	PXD000309	NA	Mario Oroshi	Cancer
2013-06-20	<a href="http://www.ncbi.nlm.nih.gov/pubmed/23806607">Farina et al. (2014)</a>	LTQ Orbitrap	PRIDE	Comparative proteomic analysis of human bile from malignant and nonmalignant biliary stenosis	Homo sapiens	PXD000284	NA	Annarita Farina	Disease
2013-06-18	<a href="http://www.ncbi.nlm.nih.gov/pubmed/22577025">Qin et al. (2012)</a>	6460 Triple Quadrupole LC/MS	PeptideAtlas	Human liver HALT-C (Qin et al.)	Homo sapiens	PXD000290	Leroy Hood	Shizhen Qin	Tissue
2013-05-09	<a href="http://www.ncbi.nlm.nih.gov/pubmed/23510160">Papachristou et al. (2013)</a>	LTQ Orbitrap Elite	PRIDE	ThinPrep Cervical Smear iTRAQ LC-MS/MS	Homo sapiens	PXD000109	NA	Theodoros Roumeliotis	Tissue
2013-05-01	<a href="http://www.ncbi.nlm.nih.gov/pubmed/23619294">Kooij et al. (2013)</a>	LTQ Orbitrap; LTQ Orbitrap Elite	PRIDE	Characterization of the Cardiac Myosin Binding Protein-C Phosphoproteome in Healthy and Failing Human Hearts	Homo sapiens , Mus musculus	PXD000158	NA	Ronald Holewinski	Disease
2013-04-26	<a href="http://www.ncbi.nlm.nih.gov/pubmed/23628362">Casado et al. (2013)</a>	LTQ Orbitrap; instrument model: LTQ Orbitrap	PRIDE	Phosphoproteomics data classify haematological cancer cell lines according to tumour type and sensitivity to kinase inhibitors	Homo sapiens , Homo sapiens	PXD000217	NA	Pedro Casado-Izquierdo	Cancer
2013-04-09	<a href="http://www.ncbi.nlm.nih.gov/pubmed/23532336">Casado et al. (2013)</a>	LTQ Orbitrap; instrument model: LTQ-Orbitrap	PRIDE	Kinase Substrate Enrichment Analysis Provides Insights into the Heterogeneity of Signaling Pathway Activation in Leukemia Cells	Homo sapiens	PXD000185	NA	Pedro Casado-Izquierdo	Cancer
2013-03-14	<a href="http://www.ncbi.nlm.nih.gov/pubmed/23458625">Fanayan et al. (2013)</a>	LTQ	PRIDE	Proteogenomic Analysis of Human Colon Carcinoma Cell Lines LIM1215, LIM1899 and LIM2405	Homo sapiens	PXD000120	NA	Susan Fanayan	Cancer
2013-02-28	<a href="http://www.ncbi.nlm.nih.gov/pubmed/23214983">Meding et al. (2013)</a>	LTQ Orbitrap	PRIDE	Formalin-fixed Human Ovarian Cancer Tryptic Peptide LC-MS/MS	Homo sapiens	PXD000079	NA	Stephan Meding	Cancer
2013-02-25	<a href="http://www.ncbi.nlm.nih.gov/pubmed/23300121">Holewinski et al. (2013)</a>	LTQ Orbitrap Elite	PRIDE	Albuminome from human serum and CSF	Homo sapiens	PXD000036	NA	Ronald Holewinski	Tissue
2013-01-11	<a href="http://www.ncbi.nlm.nih.gov/pubmed/23312004">Shiromizu et al. (2013)</a>	LTQ Orbitrap Velos	PRIDE	Proteomic and phosphoproteomic data of colorectal cancer tissues and cells for Chromosome-Centric Human Proteome Project	Homo sapiens	PXD000089	NA	Takashi Shiromizu	Cancer
2013-01-08	<a href="http://www.ncbi.nlm.nih.gov/pubmed/23153008">Muraoka et al. (2013)</a>	LTQ Orbitrap Velos	PRIDE	In-depth membrane proteomic study of breast cancer tissues	Homo sapiens	PXD000066	NA	satoshi muraoka	Cancer
2012-12-19	<a href="http://www.ncbi.nlm.nih.gov/pubmed/23170904">Kliemt et al. (2013)</a>	LTQ Orbitrap	PRIDE	SILAC Osteoblast	Homo sapiens	PXD000058	NA	Stefanie Kliemt	Tissue
2012-12-11	<a href="http://www.ncbi.nlm.nih.gov/pubmed/21360671">Selevsek et al. (2011)</a>	TSQ Vantage	PeptideAtlas	Human urine SRM (Selevsek et al.)	Homo sapiens	PXD000102	Ruedi Aebersold	Terry Farrah	Tissue
2012-12-11	<a href="http://www.ncbi.nlm.nih.gov/pubmed/21300890">Cima et al. (2011)</a>	4000 QTRAP	PeptideAtlas	Human prostate serum SRM (Cima et al.)	Homo sapiens	PXD000101	Ruedi Aebersold	Terry Farrah	Tissue
2012-12-11	<a href="http://www.ncbi.nlm.nih.gov/pubmed/22786679">HÃ¼ttenhain et al. (2012)</a>	QTRAP 5500	PeptideAtlas	Human CAP ovarian cancer plasma (Huettenhain et al.)	Homo sapiens	PXD000100	Ruedi Aebersold	Ruth HÃ¼ttenhain	Cancer
2012-12-10	<a href="http://www.ncbi.nlm.nih.gov/pubmed/22942359">MacDonald et al. (2012)</a>	instrument model: QExactive; Q Exactive	PRIDE	Identification and quantification of human postmortem frontal cortex proteome with a SILAM mouse brain standard	Homo sapiens	PXD000004	NA	Matthew L. MacDonald	Tissue
2012-12-06	<a href="http://www.ncbi.nlm.nih.gov/pubmed/22786679">HÃ¼ttenhain et al. (2012)</a>	TSQ Vantage	PeptideAtlas	Human CAP crude plasma (Huettenhain et al.)	Homo sapiens	PXD000087	Ruedi Aebersold	Ruth HÃ¼ttenhain	Cancer
2012-12-06	<a href="http://www.ncbi.nlm.nih.gov/pubmed/22786679">HÃ¼ttenhain et al. (2012)</a>	TSQ Vantage	PeptideAtlas	Human CAP depleted plasma (Huettenhain et al.)	Homo sapiens	PXD000086	Ruedi Aebersold	Ruth HÃ¼ttenhain	Cancer
2012-12-06	<a href="http://www.ncbi.nlm.nih.gov/pubmed/22786679">HÃ¼ttenhain et al. (2012)</a>	TSQ Vantage	PeptideAtlas	Human CAP urine (Huettenhain et al.)	Homo sapiens	PXD000088	Ruedi Aebersold	Ruth HÃ¼ttenhain	Cancer
2012-12-05	Dataset with its publication pending	Bruker Daltonics amaZon series	PRIDE	Human plasma LC-MS/MS	Homo sapiens	PXD000042	NA	Ekaterina Mostovenko	Cancer
2012-08-31	<a href="http://www.ncbi.nlm.nih.gov/pubmed/22905912">Rosenow et al. (2012)</a>	instrument model: LCQ Duo	PRIDE	Resveratrol-induced changes of the human adipocyte secretion profile.	Homo sapiens	PXD000012	NA	Jean-Paul Noben	Tissue
2012-05-11	<a href="http://www.ncbi.nlm.nih.gov/pubmed/22786679">HÃ¼ttenhain et al. (2012)</a>	QTRAP 5500	PeptideAtlas	Human CAP ovarian cancer plasma (Huettenhain et al.)	Homo sapiens	PXD000003	Ruedi Aebersold	Ruth HÃ¼ttenhain	Cancer
2012-05-11	no publication	linear ion trap	PRIDE	Combined personal saliva proteome and microbioproteome	Homo sapiens	PXD000002	NA	Attila Csordas	Tissue
